# Supplementary material for: Cellular Functions of High-Temperature Requirement Factor A4 in Placenta
Source: Cells. 2023 May 24;12(11):1459. doi: 10.3390/cells12111459 (PMC10252923; doi:10.3390/cells12111459)
Supplement: Supplementary file 1 [file cells-12-01459-s001.zip]

Archive with 1 entries (1 files):
- cells-2365688-supplementary.pdf
